# Supplementary material for: Relationship between childcare workers’ physical literacy and support for promoting children’s physical activity
Source: Front Public Health. 2026 Apr 13;14:1807141. doi: 10.3389/fpubh.2026.1807141 (PMC13111194; doi:10.3389/fpubh.2026.1807141)
Supplement: Supplementary file 1 [file Table_1.xlsx]

## Sheet: supplementary
	Supplementary 1. Descriptive Statistics and Correlation Matrix for Childcare Workers' Physical Literacy and Support for Promoting Children's Physical Activity
			Mean	±SD	Min	Max		1		2		3		4		5		6			7			8			9
	1	Physical domain	60.2405	15.6732	0	100		1		0.496	**	0.445	**	0.465	**	0.126			0.086		0.159	*		0.213	**		0.218	**
	2	Emotional domain	61.505	18.7234	0	100				1		0.562	**	0.457	**	0.047		−	0.004		0.106			0.148	*		0.176	*
	3	Cognitive domain	54.8922	20.6721	0	100						1		0.538	**	0.128		−	0.016		0.145	*		0.155	*		0.103
	4	Social domain	56.136	16.7811	0	100								1		0.134			0.078		0.133			0.137			0.148	*
	5	Support1	2.04	1.187	0	4										1			0.444	**	0.497	**		0.467	**		0.411	**
	6	Support2	2.49	0.949	0	4													1		0.606	**		0.651	**		0.476	**
	7	Support3	2.51	0.949	0	4															1			0.604	**		0.358	**
	8	Support4	2.28	1.026	0	4																		1			0.524	**
	9	Support5	1.86	0.997	0	4																					1
	*p <0.05,**p <0.01.
	The support for promoting children's physical activity（Support）: How much do you usually recommend physical activity and sports to your preschool children = Support1, How often do you usually take your preschool children to places where they can do physical activities and sports (school garden, park, etc.) = Support2, How frequently do you observe preschool children engaging in physical activity …
